# Supplementary material for: Deletion of ENTPD3 does not impair nucleotide hydrolysis in primary somatosensory neurons or spinal cord
Source: F1000Res. 2014 Sep 19;3:163. Originally published 2014 Jul 21. [Version 2] doi: 10.12688/f1000research.4563.2 (PMC4329602; doi:10.12688/f1000research.4563.2)
Supplement: Influence of ENTPD3 deletion on nucleotide hydrolysis in mouse primary somatosensory neurons and spinal cord: data — Please see the ‘Legends’ file in the zip file for descriptions of each data set. [file f1000research-3-5673-s0000.tgz]

Archive with 1 entries (1 files):
- 87f052ab-5eac-4fb2-8244-f9c50a279e2b_ikmzx.zylkaf1000.zip
